# Supplementary material for: The Significance of Systemic Inflammation Markers in Intrahepatic Recurrence of Early-Stage Hepatocellular Carcinoma after Curative Treatment
Source: Cancers (Basel). 2022 Apr 21;14(9):2081. doi: 10.3390/cancers14092081 (PMC9102776; doi:10.3390/cancers14092081)
Supplement: Supplementary file 1 [file cancers-14-02081-s001.zip]

Archive with 1 entries (1 files):
- cancers-1668036-supplementary.pdf
